# Supplementary material for: Conformational Ensemble of the Poliovirus 3CD Precursor Observed by MD Simulations and Confirmed by SAXS: A Strategy to Expand the Viral Proteome?
Source: Viruses. 2015 Nov 23;7(11):5962–86. doi: 10.3390/v7112919 (PMC4664992; doi:10.3390/v7112919)
Supplement: Supplementary File 1 [file viruses-07-02919-s001.zip]

Archive with 2 entries (2 files):
- viruses-88963-supplementary-revised.mov
- viruses-88963-supplementary revised.pdf
